# Supplementary material for: Differential expression patterns of conserved miRNAs and isomiRs during Atlantic halibut development
Source: BMC Genomics. 2012 Jan 10;13:11. doi: 10.1186/1471-2164-13-11 (PMC3398304; doi:10.1186/1471-2164-13-11)
Supplement: Additional file 5 — IsomiR occurrence during early development of Atlantic halibut. All miRNAs having ≥ 0.01% truncation/s or addition/s in 5' and/or 3' ends are listed. The percentage of both template and non-template nucleotide changes (A, U, C, and G) are shown as percentage of total reads of a given miRNA. [file 1471-2164-13-11-S5.XLS]

## Sheet: isomirs percentage
Percentage of isomiRs. All miRNA that have truncations and/or additions of nucleotides in their 5' and/or 3' ends that had > 0.01 % are shown as percentage of total reads of a given miRNA.
miRNAs	Reference sequence	5' end		3' end
		1 nt added	1 nt truncated	Truncated					1 nt added					2 nts added					3 nts added
		Template		5 nt	4 nts	3 nts	2 nts	1 nt	Template	Non-template				Template	Non-template				Template	Non-template
										U	A	C	G		U	A	C	G		U	A	C	G
mir-100	AACCCGUAGAUCCGAACUUGUG			88.0952				1.19048						3.57143
mir-103	AGCAGCAUUGUACAGGGCUAUGA	0.0668923	0.0944361	0.6099			0.00786968	0.0196742					0.12198	0.00786968
mir-107	AGCAGCAUUGUACAGGGCUAUCA	0.167926	0.0559754	4.33809		0.0279877	0.0559754	20.7109	0.559754
mir-107b	AGCAGCAUUGUACAGGGCUUU			1.26582	0.632911	96.8354		0.632911
mir-10b	UACCCUGUAGAACCGAAUUUGUG	1.3245	69.5364	1.3245		0.662252		0.662252	92.7152
miR-1-1	UGGAAUGUAAAGAAGUAUGUAU	0.0183408	0.795989	0.270221	2.01382	0.322798	2.02238	0.47686	0.0452406	4.92511	11.8432		0.831448	0.0207862	0.0525769			0.0354588
mir-122	UGGAGUGUGACAAUGGUGUUUG		1.5625					7.8125	34.375						4.6925
mir-124	UAAGGCACGCGGUGAAUGCCAA	0.719424	2.50466			1.1724	7.71827	0.0799361					0.0532907	0.0799361				0.0177636	0.00888178
mir-125a	UCCCUGAGACCCUUAACCUGUG		2.98507	22.3881	29.8507			11.9403	4.47761					5.97015	20.8955
mir-125b	UCCCUGAGACCCUAACUUGUGA	0.0141633	0.375328				0.00708165	0.0283266	1.97578										0.00708165
mir-126a	UCGUACCGUGAGUAAUAAUGC	0.350828	31.4061				0.0140331		97.039
mir-126b	UCGUACCGUGAGUAAUAGUGCA		27.907					3.10078
mir-128	UCACAGUGAACCGGUCUCUUUU		0.462963		48.1481			0.462963	4.62963										0.462963
mir-130b	CAGUGCAAUAAUGAAAGGGCAU	0.0806916	1.52161			0.0345821	4.82997
miR-130c	CAGUGCAAUAUUAAAAGGGCAU	0.464861	4.2181	0.0228995	0.0251895		4.46312	18.228	1.61213		1.0259		0.103048	0.180906	0.0526689				0.0526689
mir-132	UAACAGUCUACAGCCAUGGUCG		0.660066					57.4257	0.660066
mir-133a	UUUGGUCCCCUUCAACCAGCUG		31.3131	7.74411			89.5623	0.3367	0.673401					0.3367
miR-133a*	AGCUGGUAAAAUGGAACCAAAU	0.0272359	12.7532	1.25626	2.17887	0.398325	26.1873	19.1911	6.44129	0.0783032	0.136179		0.0102135	0.160011	0.377898				2.68614
mir-133b	UUUGGUCCCCUUCAACCAGCUA	0.0816771	33.2426	0.299483			3.67547	0.0544514
mir-135b	UAUGGCUUUUUAUUCCUAUCUG		1.2685				0.211416		98.7315					0.634249					0.211416
mir-137	UUAUUGCUUGAGAAUACGCGUA		15.625	62.5		14.0625		1.5625	1.5625										20.3125
mir-138	AGCUGGUGUUGUGAAUCAGGCC	0.0678887	0.0678887	9.97963		0.135777	0.203666	38.8323	0.610998					0.203666					0.0678887
mir-141	UAACACUGUCUGGUAACGAUGC		0.533333	5.33333	0.266667		0.266667		24.2667
mir-143	UGAGAUGAAGCACUGUAGCUC	0.477327	0.71599				10.5012		0.238663
mir-145	GUCCAGUUUUCCCAGGAAUCCC	0.406504	1.21951				32.3848	9.6206	0.542005					0.271003
mir-148	UCAGUGCAUUACAGAACUUUGU	0.135318	0.947226	97.023			0.541272	1.62382
mir-152	UCAGUGCAUAACAGAACUUUGU	4.0146	1.82482	87.5912			0.729927	2.18978
mir-153a	UUGCAUAGUCACAAAAGUGAUC		4											4
miR-17a	CAAAGUGCUUACAGUGCAGGUA	0.0509968	0.54242	1.32592	0.746407	5.99444	4.77979	71.9981	57.9416	0.755679	0.241076			3.17571	0.343069				0.0509968
mir-181b	AACAUUCAUUGCUGUCGGUGGG													11.2903					85.4839
mir-182	UGGUUCUAGACUUGCCAACUA		1.63666	1.63666		4.25532		27.6596						0.163666					0.163666
mir-182	UUUGGCAAUGGUAGAACUCACA	0.840336	0.504202
mir-183	UAUGGCACUGGUAGAAUUCACUG		38.2353		33.8235		64.7059		1.47059
mir-184	UGGACGGAGAACUGAUAAGGGC	0.919118	0.735294				0.367647		0.183824
mir-190b	UGAUAUGUUUGAUAUUCGGUUG		0.881057	3.52423										0.440529
miR-192	AUGACCUAUGAAUUGACAGCC		0.0738577		1.7611	0.0131303	0.0361082	6.21389	19.4164	0.0689338			0.118172	0.784533	0.101759				0.0508797
mir-193a	AACUGGCCUACAAAGUCCCAGU			6.45161	4.30108	7.52688		1.07527
miR-199	CCCAGUGUUCAGACUACCUGUUC	0.0303578	0.0482965	2.36653	0.0386372	4.1742	34.79	0.356014	0.343595	0.0193186			0.0220784	0.104872	0.0317377
mir-19a	UGUGCAAAUCUAUGCAAAACUGA	2.39044	1.99203			31.0757		4.78088	47.4104					0.796813
miR-19b	UGUGCAAAUCCAUGCAAAACUGA	0.613791	8.31793	0.0578516		0.95949	0.00846609	61.5005	1.84278		0.128402		0.0197542	0.0380974					0.00846609
mir-19c	UGUGCAAAUCCAUGCAAAACUCG	1.52537	0.49868	0.0293341		4.19478		91.1118
mir-19d	UGUGCAAACCCAUGCAAAACUGA		2.7972	0.34965		64.6853	0.34965	4.8951	6.64336					9.79021
mir-200a	UAACACUGUCUGGUAACGAUGU		2.5	25			1.25		56.25					16.25					1.25
mir-200c	UAAUACUGCCUGGUAAUGAUGC		0.954654						1.19332
miR-203a	GUGAAAUGUUUAGGACCACUUG	4.71919	11.8573	34.4429	0.0399495	4.61481	2.63022	4.89188	14.8805	4.12511			0.559293	0.100518					0.00515477
mir-203b	GUGAAAUGUUCAGGACCACUUG	0.873941	4.18432	100
mir-204	UUCCCUUUGUCAUCCUAUGCCU	10.6599	1.26904	0.507614	1.01523		26.1421	53.2995	18.7817
mir-205	UCCUUCAUUCCACCGGAGUCUG	0.0622665	0.622665		0.249066		95.8281	0.1868	0.809465					0.311333		0.684932			0.0622665
miR-206	UGGAAUGUAAGGAAGUGUGUGG	0.0139198	0.871729	0.849109	1.88266	1.92442	5.78891	3.26246	0.521993	1.53814	0.078299		0.130498	0.0330596	0.0504594				0.0156598
mir-21	UAGCUUAUCAGACUGGUGUUGGC		0.564546			0.0752729		0.225819	0.150546
mir-210	CUGUGCGUGUGACAGCGGCUAA	1.74315	3.69975	0.0355745		3.94877			2.27677
mir-214	ACAGCAGGCACAGACAGGCAG	22.433	1.67411	0.167411	0.0558036	0.0558036	80.692	0.167411	18.5826										0.0558036
mir-217	UACUGCAUCAGGAACUGAUUGG	0.224215	1.34529	0.224215					0.224215
mir-2188	AAGGUCCAACCUCACAUGUCC					0.8		56	0.8
mir-218a	UUGUGCUUGAUCUAACCAUGUG		0.72601	0.126263		0.0315657	0.0631313	0.0315657	7.10227					0.694444
mir-218b	UUGUGCUUGAUCUAACCAUGCA		0.484262	0.484262				97.0944	1.45278					0.484262					0.242131
mir-221	AGCUACAUUGUCUGCUGGGUUUC	0.191755	0.191755
mir-222	AGCUACAUCUGGCUACUGGGUCUC	0.619579	2.47831				33.9529
mir-223	UGUCAGUUUGUCAAAUACCCC	3.84615	14.4231			1.92308	4.80769	19.2308	0.961538					0.961538					1.92308
mir-22a	AAGCUGCCAGCUGAAGAACUGU	6.84932				89.4977		0.608828	8.52359
miR-23a-1	AUCACAUUGCCAGGGAUUUCCA	0.760898	2.05055	1.35414	0.206345		1.83131	6.4096	35.6587	2.11504				1.09159	2.81145				0.0515863
mir-23b	AUCACAUUGCCAGGGAUUACCA	1.2945	0.728155				4.85437	13.5922						5.33981
mir-24	UGGCUCAGUUCAGCAGGAACAG		2.22222		0.555556		78.6111		10.2778					1.94444	1.11111				0.277778
mir-25	CAUUGCACUUGUCUCGGUCUGA	0.0775194	0.116279			1.39535
mir-26a	UUCAAGUAAUCCAGGAUAGGCU		0.673401				4.3771	89.5623	4.7138					0.3367
mir-27a	UUCACAGUGGCUAAGUUCCGCU	0.740741	0	1.48148		49.6296		45.1852
mir-27b	UUCACAGUGGCUAAGUUCUGCA	0.321543	2.57235		1.92926			14.791	9.28932
mir-27c	UUCACAGUGGUUAAGUUCUGC		1.23967			9.91736													1.23967
mir-27e	UUCACAGUGGCUAAGUUCAGUG	1.42857			8.57143				24.2857
mir-29a	UAGCACCAUUUGAAAUCGGUUA	2.82828	2.0202	0.10101						0.40404
mir-301a	CAGUGCAAUAGUAUUGUCAAAG		1.10701		2.21402									15.8672					0.738007
miR-301c	CAGUGCAAUAGUAUUGUCAUAG	0.191335	0.678175	0.00850376	0.0255113	0.0148816		0.514478	0.412433					10.2492	1.07147				15.3684
mir-30b	UGUAAACAUCCUACACUCAGCU		0.787402	0.787402	36.2205			61.4173
mir-30c	UGUAAACAUCCUACACUCUCAG		0.265252		12.4668		16.9761		70.2918										0.265252
mir-30c	UGUAAACAUCCUACACUCUCGG		1.14943					1.14943
mir-30d	UGUAAACAUCCCCGACUGGAAG		0.185529						0.185529
mir-30e	UGUAAACAUCCUUGACUGGAAG	0.0992063	2.57937			0.0992063			0.396825
mir-338	UCCAGCAUCAGUGAUUUUGUUG	0.0498753	0.74813						62.0948										0.0166251
mir-375	UUUGUUCGUUCGGCUCGCGUUA		1.60692		1.85414					5.3152	1.11248							0.494438
mir-429	UAAUACUGUCUGGUAAUGCCGU	0.135685	3.52782			0.814111	11.3976	0.27137	1.22117
mir-430d	UAAGUGCUUCUCUUUGGGGUUG		11.6017					0.0304507	99.391										0.0609013
mir-455	UAUGUGCCCUUGGACUACAUCG	19.5349	1.86047		1.39535			97.2093	0.930233					0.465116
mir-456	CAGGCUGGUUAGAUGGUUGUCA		1.16279					96.5116
mir-458	AUAGCUCUUUAAAUGGUACUGC	1.04167				5.20833
mir-460	CCUGCAUUGUACACACUGUGCG						3.125	95.3125
mir-730	UCCUCAUUGUGCAUGCUGUGUGU		1.42857
mir-9	UCUUUGGUUAUCUAGCUGUAUGA		36.8421	3.50877				33.3333	59.6491					1.75439
mir-92a	UAUUGCACUUGUCCCGGCCUGU		1.06383		37.234	22.3404			29.7921					5.31915					3.19149
mir-99	AACCCGUAGAUCCGAUCUUGUG			39.4737					52.6316		1.75439										1.75439
