# Supplementary material for: Differential expression patterns of conserved miRNAs and isomiRs during Atlantic halibut development
Source: BMC Genomics. 2012 Jan 10;13:11. doi: 10.1186/1471-2164-13-11 (PMC3398304; doi:10.1186/1471-2164-13-11)
Supplement: Additional file 6 — Cloned miRNA sequences and their frequency. Indentified conserved miRNAs using cloning technique and their frequencies. Nucleotide mismatches (green), additions (blue) or modifications (red) are found in some miRNAs. [file 1471-2164-13-11-S6.XLS]

## Sheet: cloned_sequences
miRNA name	Sequences	number of clones	Remark
miR-1	UGGAAUGUAAAGAAGUAAGU	2
miR-1	UGGAAUGUAAAGAAAUGGGU	1
miR-1	UGGAAUGUAAGGAAGAAUGU	1
miR-100	CACAAGUUCGGAUCUACGGGUU	1
mir-103	AGCAGCAUUGUACAGGGCUAUAA	1
miR-103	AGCAGCAUUGUACAGAGCUAU	2
mir-107	AGCAGCAUUGUACAGGGCUAUC	1
mir-107b	AGCAGCAUUGUACAGGGCUUGA	2
miR-122	UGGAGUGUGACAAUGGGGUUG	1
mir-124b	UAAGGCACGCGGUGAAUACC	1
miR-125b	UCCCUGAGACCCUAACAUGUGA	2
miR-125b	UCCCUGAGACCCUAACCUGUGA	2
miR-126*	CAUUAUUACUUUUAGUAU	1
miR-126b	UCGUACCGUGAGUAAUACUACA	1
mir-126a	UCGUACCGUGAGUAAUAAUACA	1
miR-130b	GUGCCCUUUCAUUAUUGCACUG	1
mir-133a	UUUGGUCCCCUUCAACCAGCU	1
miR-133a	UUUGGUCCCCUUCAACCAUCUGU	1
mir-133a*	CUAGCGGGUAAAAUGUAGCCAUU	1
miR-17a	CAAAGUGCUUACAGUGCAGA	1
miR-17a	CAAAGUGCUUACAGUGCAGGUA	1
mir-17a	CAAAGUGCUUACAGUGCAGGUAU	1
miR-17a	AAAGUGCUUACAGUGCGGGUAU	1
miR-17	UAAAGUGCUUACAGUGCAGGUAGGAGGA	1	longer than expected length
miR-181a	AACAUUCAACGCUGUCGGUUCGUU	1
miR-181b	AACAUUCAUUGCUGUCGGUGGCA	1
miR-1a	UGGAAUGUAAAGAAGUAUGUAU	1
miR-1a	UGGAAUGUAAAGAAGUCUGUAU	1
miR-203	GUGAAAGGUUUAGGAGCACUUG	1
mir-204	UUCCCUUUGUCAUCCUACCU	2
miR-204	UUCCCUUUGUCAUCCUAUGCCU	1
miR-205	UCCUUCAUUCCACCGAAGUCC	1
mir-205	UCCUUCAUUCCACCGGAGUCU	1
miR-206	UGGAAUGUUAGGAAGGGUGU	2
miR-19a*	GCUAGUUUUGCAUAGUUGCAC	1
miR-217	UACUGCCUCAGGAACUGACCGG	1
miR-22*	AGUUCUUCACUGGCAAGCUUU	2
miR-283	AAAUAUCAGCAGGUAAUUAUGGGG	1
miR-365	UAAUGCCCCUAAAAAUCCUUAU	1
miR-430c	UAAGUGCUUCUCUUUGGGGUUGU	1
miR-430d	AAGUGCUUCUCUUUGGGGUUG	2
miR-93	AAAAGUGCUGUUUGUGCAGGUAG	1
